# Supplementary material for: Heterogenicity within the LPS Structure in Relation to the Chosen Genomic and Physiological Features of the Plant Pathogen Pectobacterium parmentieri
Source: Int J Mol Sci. 2022 Feb 14;23(4):2077. doi: 10.3390/ijms23042077 (PMC8879369; doi:10.3390/ijms23042077)
Supplement: Supplementary file 1 [file ijms-23-02077-s001.zip]

Archive with 1 entries (1 files):
- ijms-1558085-supplementary.pdf
